# Supplementary material for: Antioxidant Defense and Ionic Homeostasis Govern Stage-Specific Response of Salinity Stress in Contrasting Rice Varieties
Source: Plants (Basel). 2024 Mar 9;13(6):778. doi: 10.3390/plants13060778 (PMC10975454; doi:10.3390/plants13060778)
Supplement: Supplementary file 1 [file plants-13-00778-s001.zip]

Archive with 4 entries (4 files):
- Supplementary Figures S1-S5.docx
- Supplementary Table S1.xlsx
- Supplementary Table S2.xlsx
- Supplementary Table S3.xlsx
