# Supplementary material for: Antioxidant Defense and Ionic Homeostasis Govern Stage-Specific Response of Salinity Stress in Contrasting Rice Varieties
Source: Plants (Basel). 2024 Mar 9;13(6):778. doi: 10.3390/plants13060778 (PMC10975454; doi:10.3390/plants13060778)
Supplement: Supplementary file 1 [file plants-13-00778-s001.zip › Supplementary Table S1.xlsx]

## Sheet: Plant phenotype data
	Supplementary Table S1
	Effects of 50mM NaCl stress on rice varieties Jaya and CSR36 on plant phenotype at stage specific and combined stage salinity stress. (Treatment stages: S (Seedling); T (Tillering); F (Flowering); SS (Seed setting); S+T (Seeding + Tillering); S+T+F (Seeding + Tillering + Flowering): S+T+F+SS (Seeding + Tillering + Flowering + Seed Setting)). Data is presented as mean ± SE, n=3
	SPAD chlirophyll
		Jaya		CSR 36
	Treatment stages	Control	Treatment	Control	Treatment
	S	38.19 ± 1.13	36.87 ± 0.77	40.16 ± 0.84	40.16 ± 0.93
	T	40.31 ± 0.76	37.74 ± 1.38	38.92 ± 1.30	38.42 ± 1.02
	F	42.33 ± 1.13	38.35 ± 0.89	38.77 ± 0.60	39.23 ± 0.97
	SS	40.30 ± 0.70	37.15 ± 0.81	39.36 ± 1.08	39.30 ± 1.32
	S+T	40.31 ± 0.76	37.28 ± 0.79	38.92 ± 1.30	37.90 ± 0.74
	S+T+F	42.33 ± 1.13	37.73 ± 1.23	38.77 ± 0.60	37.13 ± 0.88
	S+T+F+SS	40.30 ± 0.70	35.49 ± 1.39	39.36 ± 1.08	35.67 ± 1.30
	Plant height (cm)
		Jaya		CSR 36
	Treatment stages	Control	Treatment	Control	Treatment
	S	66.09 ± 0.79	56.75 ± 1.13	80.58 ± 1.35	76.39 ± 1.91
	T	99.17 ± 2.04	96.65 ± 1.49	116.74 ± 1.84	111.33 ± 1.96
	F	108.35 ± 2.24	103.79 ± 2.76	121.75 ± 2.43	121.35 ± 2.37
	SS	108.67 ± 2.32	104.12 ± 2.54	122.38 ± 3.31	121.89 ± 2.47
	S+T	99.17 ± 2.04	93.52 ± 1.39	116.74 ± 1.84	107.93 ± 1.43
	S+T+F	108.35 ± 2.24	100.65 ± 1.84	121.75 ± 2.43	115.59 ± 1.82
	S+T+F+SS	108.67 ± 2.32	100.17 ± 1.67	122.38 ± 3.31	116.13 ± 1.90
	Number of tillers
		Jaya		CSR 36
	Treatment stages	Control	Treatment	Control	Treatment
	S	6.20 ± 0.67	3.80 ± 0.44	7.00 ± 0.60	6.73 ± 0.61
	T	9.40 ± 0.98	7.07 ± 0.55	11.20 ± 1.33	10.60 ± 0.77
	F	9.40 ± 0.87	7.40 ± 0.47	11.33 ± 1.24	10.47 ± 1.11
	SS	9.47 ± 0.69	9.27 ± 0.83	11.47 ± 1.20	11.60 ± 1.19
	S+T	9.40 ± 0.98	6.40 ± 0.62	11.20 ± 1.33	9.80 ± 1.09
	S+T+F	9.40 ± 0.87	9.93 ± 1.11	11.33 ± 1.24	9.93 ± 1.11
	S+T+F+SS	9.47 ± 0.69	6.40 ± 0.64	11.47 ± 1.20	9.80 ± 0.94
	Shoot Fresh Biomass (g)
		Jaya		CSR 36
	Treatment stages	Control	Treatment	Control	Treatment
	S	15.99 ± 1.04	8.05 ± 0.36	30.65 ± 2.79	28.74 ± 1.42
	T	102.39 ± 3.74	78.96 ± 4.99	119.41 ± 5.46	116.47 ± 4.32
	F	110.61 ± 6.92	82.99 ±5.25	196.03 ± 6.65	175.33 ± 12.85
	SS	128.13 ± 10.68	125.32 ± 12.09	209.10 ± 19.96	199.80 ± 11.59
	S+T	102.39 ± 3.74	56.51 ± 2.52	119.41 ± 5.46	91.26 ± 5.02
	S+T+F	110.61 ± 6.92	66.29 ± 5.72	196.03 ± 6.65	138.11 ± 5.84
	S+T+F+SS	128.13 ± 10.68	69.42 ± 5.18	209.10 ± 19.96	140.05 ± 9.98
	Shoot dry Biomass (g)
		Jaya		CSR 36
	Treatment stages	Control	Treatment	Control	Treatment
	S	1.89 ± 0.12	1.22 ± 0.18	4.64 ± 0.40	3.06 ± 0.11
	T	17.30 ± 1.66	13.85 ± 0.68	16.84 ± 1.33	16.25 ± 1.19
	F	22.26 ± 1.84	16.28 ± 1.09	42.46 ± 2.64	34.34 ± 2.88
	SS	35.30 ± 4.91	33.89 ± 3.94	44.87 ± 5.07	43.75 ± 2.21
	S+T	17.30 ± 1.66	13.29 ± 0.32	16.84 ± 1.33	13.29 ± 1.20
	S+T+F	22.26 ± 1.84	11.11 ± 1.13	42.46 ± 2.64	28.65 ± 0.95
	S+T+F+SS	35.30 ± 4.91	16.13 ± 1.97	44.87 ± 5.07	27.13 ± 3.13
	Root Fresh Biomass (g)
		Jaya		CSR 36
	Treatment stages	Control	Treatment	Control	Treatment
	S	2.72 ± 0.46	1.78 ± 0.26	5.48 ± 0.60	4.30 ± 0.49
	T	28.29 ± 1.76	22.92 ± 1.24	24.74 ± 3.18	20.92 ± 1.79
	F	31.51 ± 4.12	16.19 ± 2.00	28.44 ± 1.97	24.34 ± 3.31
	SS	25.61 ± 2.78	24.67 ± 1.91	21.69 ± 1.97	20.83 ± 1.59
	S+T	28.29 ± 1.76	17.44 ± 1.79	24.74 ± 3.18	17.44 ± 1.79
	S+T+F	31.51 ± 4.12	13.38 ± 1.51	28.44 ± 1.97	19.53 ± 1.42
	S+T+F+SS	25.61 ± 2.78	12.92 ± 1.10	21.69 ± 1.97	17.41 ± 1.26
	Root dry Biomass (g)
		Jaya		CSR 36
	Treatment stages	Control	Treatment	Control	Treatment
	S	0.29 ± 0.04	0.19 ± 0.02	0.61 ± 0.07	0.44 ± 0.05
	T	3.18 ± 0.23	2.45 ± 0.15	2.45 ± 0.30	2.22 ± 0.12
	F	3.41 ± 0.48	1.93 ± 0.21	3.45 ± 0.26	3.20 ± 0.43
	SS	2.90 ± 0.04	2.82 ± 0.02	2.61 ± 0.07	2.56 ± 0.05
	S+T	3.18 ± 0.23	1.27 ± 0.14	2.45 ± 0.30	1.83 ± 0.19
	S+T+F	3.41 ± 0.48	1.34 ± 0.14	3.45 ± 0.26	2.20 ± 0.16
	S+T+F+SS	2.90 ± 0.04	1.35 ± 0.03	2.61 ± 0.07	1.80 ± 1.30
