# Supplementary material for: Antioxidant Defense and Ionic Homeostasis Govern Stage-Specific Response of Salinity Stress in Contrasting Rice Varieties
Source: Plants (Basel). 2024 Mar 9;13(6):778. doi: 10.3390/plants13060778 (PMC10975454; doi:10.3390/plants13060778)
Supplement: Supplementary file 1 [file plants-13-00778-s001.zip › Supplementary Table S2.xlsx]

## Sheet: Antioxidant enzy and subs
Supplementary Table S2
Effects of 50mM NaCl stress on rice varieties Jaya and CSR36 on antioxidant enzymes and their substrates at stage specific and combined stage salinity stress. (Treatment stages: S (Seedling); T (Tillering); F (Flowering); SS (Seed setting); S+T (Seeding + Tillering); S+T+F (Seeding + Tillering + Flowering): S+T+F+SS (Seeding + Tillering + Flowering + Seed Setting)). Data is presented as mean ± SE…
APX (µmol ASC / mg of protein.min)
	Root				Shoot
Treatment stages	Jaya		CSR 36		Jaya		CSR 36
	Control	Treatment	Control	Treatment	Control	Treatment	Control	Treatment
S	0.677 ± 0.065	1.468 ± 0.168	0.553 ± 0.070	1.280 ± 0.065	0.238 ± 0.022	0.319 ± 0.039	0.276 ± 0.026	0.632 ± 0.079
T	0.682 ± 0.092	1.671 ± 0.194	0.474 ± 0.050	1.301 ± 0.077	0.341 ± 0.026	0.418 ± 0.015	0.243 ± 0.025	0.347 ± 0.031
F	0.699 ± 0.033	0.664 ± 0.076	1.210 ± 0.134	1.838 ± 0.111	0.413 ± 0.046	0.170 ± 0.018	0.259 ± 0.014	0.554 ± 0.038
SS	11.063 ± 2.5	10.238 ± 0.733	5.300 ± 0.5	4.490 ± 0.242	4.468 ± 0.483	3.745 ± 0.453	0.718 ± 0.050	0.676 ± 0.064
S+T	0.682 ± 0.092	1.060 ± 0.118	0.474 ± 0.050	1.004 ± 0.079	0.341 ± 0.026	0.129 ± 0.017	0.243 ± 0.025	0.119 ± 0.010
S+T+F	0.699 ± 0.033	0.487 ± 0.054	1.210 ± 0.134	1.712 ± 0.148	0.413 ± 0.046	0.150 ± 0.011	0.259 ± 0.014	0.458 ± 0.030
S+T+F+SS	11.063 ± 2.5	3.926 ± 0.593	5.300 ± 0.5	3.153 ± 0.418	4.468 ± 0.483	1.086 ± 0.071	0.718 ± 0.050	0.620 ± 0.054
GPX (µmol/ mg of protein.min)
	Root				Shoot
	Jaya		CSR 36		Jaya		CSR 36
Treatment stages	Control	Treatment	Control	Treatment	Control	Treatment	Control	Treatment
S	13.88 ± 0.96	23.64 ± 3.94	2.69 ± 0.31	2.38 ± 0.24	1.86 ± 0.13	1.76 ± 0.18	5.04 ± 0.53	2.76 ± 0.17
T	12.87 ± 2.50	16.47 ± 2.53	54.99 ± 5.04	56.22 ± 6.76	5.79 ± 0.94	5.09 ± 0.63	4.59 ± 0.54	5.63 ± 0.42
F	3.23 ± 0.27	2.93 ± 0.12	9.37 ± 1.03	4.44 ± 0.41	1.18 ± 0.26	2.30 ± 0.30	4.78 ± 0.58	2.70 ± 0.33
SS	4.39 ± 0.53	3.09 ± 0.51	17.22 ± 2.52	8.05 ± 1.24	1.09 ± 0.15	1.12 ± 0.13	2.17 ± 0.21	1.48 ± 0.14
S+T	12.87 ± 2.50	14.10 ± 1.45	54.99 ± 5.04	20.37 ± 3.33	5.79 ± 0.94	3.92 ± 0.50	4.59 ± 0.54	3.49 ± 0.37
S+T+F	3.23 ± 0.27	4.20 ± 0.32	9.37 ± 1.03	5.87 ± 0.50	1.18 ± 0.26	1.31 ± 0.17	4.78 ± 0.58	1.59 ± 0.13
S+T+F+SS	4.39 ± 0.53	3.23 ± 0.29	17.22 ± 2.52	11.87 ± 0.77	1.09 ± 0.15	1.63 ± 0.18	2.17 ± 0.21	2.16 ± 0.26
CAT (µmol H2O2/ mg of protein.min)
	Root				Shoot
	Jaya		CSR 36		Jaya		CSR 36
Treatment stages	Control	Treatment	Control	Treatment	Control	Treatment	Control	Treatment
S	25.46 ± 3.87	27.49 ± 1.96	44.96 ± 4.44	50.46 ± 5.89	2.42 ± 0.24	1.51 ± 0.23	5.18 ± 0.34	8.20 ± 0.27
T	82.06 ± 8.44	52.96 ± 3.18	41.67 ± 3.49	75.6 ± 5.22	34.22 ± 4.31	41.1 ± 2.20	19.63 ± 2.62	19.8 ± 2.17
F	106.85 ± 16.29	98.45 ± 4.52	13.18 ± 1.51	68.93 ± 8.07	17.91 ± 3.02	19.69 ± 3.65	12.99 ± 0.94	15.93 ± 2.23
SS	11.03 ± 0.77	28.39 ± 3.60	7.44 ± 0.58	52.01 ± 6.12	6.45 ± 0.51	12.02 ± 1.86	10.92 ± 0.91	14.67 ± 1.91
S+T	82.06 ± 8.44	60.74 ± 3.75	41.67 ± 3.49	87.68 ± 6.00	34.22 ± 4.31	26.2 ± 3.97	19.63 ± 2.62	16.82 ± 1.76
S+T+F	106.85 ± 16.29	43.80 ± 5.62	13.18 ± 1.51	34.47 ± 3.37	17.91 ± 3.02	26.91 ± 3.19	12.99 ± 0.94	14.81 ± 2.05
S+T+F+SS	11.03 ± 0.77	6.19 ± 1.10	7.44 ± 0.58	40.98 ± 4.24	6.45 ± 0.51	5.90 ± 1.08	10.92 ± 0.91	10.67 ± 1.53
SOD (Units/ mg of protein.min)
	Root				Shoot
	Jaya		CSR 36		Jaya		CSR 36
Treatment stages	Control	Treatment	Control	Treatment	Control	Treatment	Control	Treatment
S	2.40 ± 0.39	1.59 ± 0.32	6.51 ± 0.90	7.95 ± 0.90	5.18 ± 0.45	5.26 ± 0.34	6.29 ± 0.79	7.44 ± 0.53
T	2.62± 0.29	5.04 ± 0.67	27.21 ± 4.08	47.13 ± 5.31	11.45 ± 1.88	10.25 ± 1.09	10.99 ± 0.85	11.42 ± 0.73
F	2.34 ± 0.32	2.26 ± 0.28	5.71 ± 0.90	7.90 ± 0.16	5.77 ± 0.50	3.67 ± 0.39	7.82 ± 0.71	12.45 ± 2.13
SS	1.97 ± 0.31	1.78 ± 0.22	34.18 ± 4.09	28.71 ± 2.48	4.93 ± 0.29	5.05 ± 0.59	8.87 ± 0.48	9.11 ± 0.58
S+T	2.62± 0.29	2.39 ± 0.48	27.21 ± 4.08	25.36 ± 1.88	11.45 ± 1.88	9.48 ± 0.63	10.99 ± 0.85	10.36 ± 0.74
S+T+F	2.34 ± 0.32	1.94 ± 0.34	5.71 ± 0.90	6.12 ± 0.72	5.77 ± 0.50	2.77 ± 0.31	7.82 ± 0.71	8.25 ± 0.32
S+T+F+SS	1.97 ± 0.31	1.35 ± 0.33	34.18 ± 4.09	22.55 ± 2.31	4.93 ± 0.29	4.70 ± 0.43	8.87 ± 0.48	10.55 ± 1.13
Ascorbate Oxidized/ reduced or DHA/ASC
	Root				Shoot
	Jaya		CSR 36		Jaya		CSR 36
Treatment stages	Control	Treatment	Control	Treatment	Control	Treatment	Control	Treatment
S	0.666 ±0.154	1.105 ± 0.248	0.779± 0.142	1.464 ± 0.209	0.941 ± 0.063	1.142 ± 0.129	1.036 ± 0.144	0.784 ± 0.074
T	0.746 ± 0.080	2.262 ± 0.160	0.811 ±0.041	0.784 ± 0.074	1.014 ± 0.076	1.449 ± 0.136	1.128 ± 0.109	0.667 ± 0.073
F	0.732 ± 0.082	7.716 ± 1.537	0.791 ± 0.049	0.976 ± 0.130	0.981 ± 0.051	2.727 ± 0.439	0.971 ± 0.047	0.704 ± 0.128
SS	0.844 ± 0.107	1.582 ± 0.180	0.896 ± 0.165	1.004 ± 0.079	1.008 ± 0.159	2.023 ± 0.279	1.034 ± 0.129	0.784 ± 0.131
S+T	0.746 ± 0.080	2.706 ± 0.179	0.811 ±0.041	1.586 ± 0.135	1.014 ± 0.076	2.461 ± 0.208	1.128 ± 0.109	1.226 ± 0.154
S+T+F	0.732 ± 0.082	9.485 ± 1.759	0.791 ± 0.049	1.717 ± 0.308	0.981 ± 0.051	6.568 ± 1.119	0.971 ± 0.047	1.919 ± 0.276
S+T+F+SS	0.844 ± 0.107	6.341 ± 1.056	0.896 ± 0.165	1.888 ± 0.299	1.008 ± 0.159	7.475 ± 1.443	1.034 ± 0.129	2.007 ± 0.427
GSH (ng/g fresh weight)
	Root				Shoot
	Jaya		CSR 36		Jaya		CSR 36
Treatment stages	Control	Treatment	Control	Treatment	Control	Treatment	Control	Treatment
S	20717.33 ± 3038.86	18900.44 ± 1176.35	22076.44 ± 3975.52	21990.89 ± 2144.24	28308.67 ± 1363.07	25466.44 ± 2399.88	29564.22 ± 2820.47	27851.00 ± 1043.44
T	21637.78 ± 2362.54	20756.67 ± 1492.01	21563.89 ± 1470.09	21025.67 ± 2466.79	33019.78 ± 2820.47	27088.67 ± 2682.18	30308.67 ± 2751.15	29910.89 ± 2210.99
F	22732.78 ± 2805.58	16908.56 ± 1300.25	21280.22 ± 1684.08	18227.44 ± 1250.11	29885.89 ± 2409.10	24426.78 ± 1926.84	29204.44 ± 3048.32	27528.00 ± 2357.78
SS	19907.33 ± 1512.90	14736.00 ± 1700.33	20560.78 ± 1812.42	17731.67 ± 1463.56	29885.89 ± 2409.10	24426.78 ± 1926.84	29204.44 ± 3048.32	27528.00 ± 2357.78
S+T	21637.78 ± 2362.54	18226.78 ± 941.27	21563.89 ± 1470.09	20292.78 ± 1480.96	33019.78 ± 2820.47	24802.00 ± 2030.19	30308.67 ± 2751.15	28124.22 ± 2154.47
S+T+F	22732.78 ± 2805.58	14070.56 ± 1390.48	21280.22 ± 1684.08	17733.00 ± 1420.19	29885.89 ± 2409.10	22460.22 ± 2044.98	29204.44 ± 3048.32	26236.33 ± 1740.97
S+T+F+SS	19907.33 ± 1512.90	11159.67 ± 1347.44	20560.78 ± 1812.42	16294.11 ± 1318.78	29885.89 ± 2409.10	22460.22 ± 2044.98	29204.44 ± 3048.32	26236.33 ± 1740.97
