# Supplementary material for: Antioxidant Defense and Ionic Homeostasis Govern Stage-Specific Response of Salinity Stress in Contrasting Rice Varieties
Source: Plants (Basel). 2024 Mar 9;13(6):778. doi: 10.3390/plants13060778 (PMC10975454; doi:10.3390/plants13060778)
Supplement: Supplementary file 1 [file plants-13-00778-s001.zip › Supplementary Table S3.xlsx]

## Sheet: Osmolytes and MDA content
Supplementary Table S3
Effects of 50mM NaCl stress on rice varieties Jaya and CSR36 on osmolytes and MDA content at stage specific and combined stage salinity stress. (Treatment stages: S (Seedling); T (Tillering); F (Flowering); SS (Seed setting); S+T (Seeding + Tillering); S+T+F (Seeding + Tillering + Flowering): S+T+F+SS (Seeding + Tillering + Flowering + Seed Setting)). Data is presented as mean ± SE, n=3
Proline (µg/g of fresh weight)
	Root				Shoot
Treatment stages	Jaya		CSR 36		Jaya		CSR 36
	Control	Treatment	Control	Treatment	Control	Treatment	Control	Treatment
S	4.30 ± 0.42	8.96 ± 1.31	5.83 ± 0.89	13.24 ± 1.35	20.94 ± 2.22	31.81 ± 4.28	15.37 ± 2.29	33.23 ± 6.14
T	2.58 ± 0.50	0.84 ± 0.05	2.23 ± 0.39	0.92 ± 0.16	17.84 ± 1.55	19.53 ± 2.67	14.78 ± 1.07	17.09 ± 2.05
F	4.00 ± 0.34	0.83 ± 0.13	2.82 ± 0.40	1.30 ± 0.20	21.18 ± 1.72	41.29 ± 6.06	17.49 ± 1.46	101.79 ± 11.02
SS	4.11 ± 0.48	1.02 ± 0.11	2.51 ± 0.27	0.95 ± 0.08	21.72 ± 2.55	65.62 ± 9.08	17.04 ± 3.02	51.69 ± 6.30
S+T	2.58 ± 0.50	2.26 ± 0.37	2.23 ± 0.39	2.99 ± 0.31	17.84 ± 1.55	17.02 ± 2.75	14.78 ± 1.07	13.34 ± 1.29
S+T+F	4.00 ± 0.34	1.11 ± 0.21	2.82 ± 0.40	2.17 ± 0.27	21.18 ± 1.72	15.39 ± 1.64	17.49 ± 1.46	40.56 ± 5.60
S+T+F+SS	4.11 ± 0.48	1.93 ± 0.16	2.51 ± 0.27	1.63 ± 0.18	21.72 ± 2.55	16.50 ± 2.18	17.04 ± 3.02	23.00 ± 4.03
TSS (mg/g of fresh weight)
	Root				Shoot
Treatment stages	Jaya		CSR 36		Jaya		CSR 36
	Control	Treatment	Control	Treatment	Control	Treatment	Control	Treatment
S	1.89 ± 0.32	1.60 ± 0.23	1.85 ± 0.16	1.77 ± 0.26	4.00 ± 0.34	3.49 ± 0.44	4.26 ± 0.35	5.74 ± 0.46
T	1.87 ± 0.22	0.98 ± 0.17	1.98± 0.17	1.22 ± 0.23	4.14 ± 0.52	3.10 ± 0.24	4.02 ± 0.32	5.12 ± 0.35
F	2.11 ± 0.24	0.98 ± 0.19	2.24 ± 0.24	1.43 ± 0.07	4.93 ± 0.29	4.08 ± 0.33	5.21 ± 0.32	6.29 ± 0.31
SS	1.68 ± 0.18	0.98 ± 0.26	1.77 ± 0.23	1.22 ± 0.18	3.84 ± 0.39	3.74 ± 0.24	4.03 ± 0.15	3.99 ± 0.25
S+T	1.87 ± 0.22	0.94 ± 0.10	1.98± 0.17	1.06 ± 0.13	4.14 ± 0.52	2.65 ± 0.32	4.02 ± 0.32	3.46 ± 0.25
S+T+F	2.11 ± 0.24	0.77 ± 0.16	2.24 ± 0.24	1.13 ± 0.10	4.93 ± 0.29	2.69 ± 0.23	5.21 ± 0.32	3.81 ± 0.43
S+T+F+SS	1.68 ± 0.18	0.61 ± 0.09	1.77 ± 0.23	0.97 ± 0.06	3.84 ± 0.39	2.59 ± 0.21	4.03 ± 0.15	3.41 ± 0.22
MDA (µM/g of fresh weight)
	Root				Shoot
Treatment stages	Jaya		CSR 36		Jaya		CSR 36
	Control	Treatment	Control	Treatment	Control	Treatment	Control	Treatment
S	1.45 ± 0.18	1.68± 0.20	2.17 ± 0.30	1.92 ± 0.27	2.53 ± 0.47	4.73 ± 0.61	4.37 ± 0.60	5.36 ± 0.55
T	1.60 ± 0.12	1.66 ± 0.11	2.06 ± 0.16	1.94 ± 0.15	2.44 ± 0.43	5.09 ± 0.67	3.82 ± 0.34	2.68 ± 0.42
F	1.51 ± 0.18	2.08 ± 0.14	2.23 ± 0.39	1.92± 0.18	2.84 ± 0.35	6.86 ± 0.90	4.45 ± 0.40	2.09 ± 0.17
SS	1.59 ± 0.18	1.48 ± 0.26	2.03 ± 0.23	1.93 ± 0.18	3.15 ± 0.27	7.96 ± 1.09	4.87 ± 0.61	6.01 ± 0.99
S+T	1.60 ± 0.12	1.78 ± 0.14	2.06 ± 0.16	2.17 ± 0.27	2.44 ± 0.43	6.39 ± 0.82	3.82 ± 0.34	5.01 ± 0.46
S+T+F	1.51 ± 0.18	2.37 ± 0.35	2.23 ± 0.39	1.99 ± 0.27	2.84 ± 0.35	7.69 ± 0.75	4.45 ± 0.40	6.62 ± 0.96
S+T+F+SS	1.59 ± 0.18	1.63 ± 0.19	2.03 ± 0.23	2.01 ± 0.23	3.15 ± 0.27	8.05 ± 1.33	4.87 ± 0.61	6.89 ± 0.95
